# Supplementary material for: Simultaneous depletion of RB, RBL1 and RBL2 affects endoderm differentiation of human embryonic stem cells
Source: PLoS One. 2022 Nov 22;17(11):e0269122. doi: 10.1371/journal.pone.0269122 (PMC9681086; doi:10.1371/journal.pone.0269122)
Supplement: S1 Table — (XLSX) [file pone.0269122.s004.xlsx]

## Sheet: Sheet1
	gRNA seed sequences for cloning
RBL1_A_Fw	CACCGCCAGGGAGAAGTTACACAC
RBL1_A_Rv	AAACGTGTGTAACTTCTCCCTGGC
RBL1_B_Fw	CACCGGGAGAAGTTACACACTGGT
RBL1_B_Rv	AAACACCAGTGTGTAACTTCTCCC
RBL2_A_Fw	CACCGAGCAACCTCGTCAGCAGCG
RBL2_A_Rv	AAACCGCTGCTGACGAGGTTGCTC
RBL2_B_Fw	CACCGTACGTTCTCTGAAATGTGG
RBL2_B_Rv	AAACCCACATTTCAGAGAACGTAC
	shRNA sequences for cloning
RB_TOP	GATCCCGTGCGCTCTTGAGGTTGTAATCTCGAGATTACAACCTCAAGAGCGCACTTTTTTG
RB_BOTTOM	TCGACAAAAAAGTGCGCTCTTGAGGTTGTAATCTCGAGATTACAACCTCAAGAGCGCACGG
	qPCR primers
PBGD_Fw	GGAGCCATGTCTGGTAACGG
PBGD_Rv	CCACGCGAATCACTCTCATCT
RB_Fw	AGCTGTGGGACAGGGTTGTGTCGAA
RB_Rv	ACAACCTCAAGAGCGCACGCCAAT
RBL1_Fw	TTCCCCGCACAAGAATGGGTCAGG
RBL1_Rv	AGACGCGTTTGGCAGGGGATTCT
RBL2_Fw	TGGCCAACAGCAGAAGCAAGGC
RBL2_Rv	CGAAGGCGGACAGCTGCTAAATGG
CYCLINA_Fw	CATGGACCTTCACCAGACCT
CYCLINA_Rv	TCTGGTGGGTTGAGGAGAG
POU5F1_Fw	AGTGAGAGGCAACCTGGAGA
POU5F1_Rv	ACACTCGGACCACATCCTTC
NANOG_Fw	CATGAGTGTGGATCCAGCTTG
NANOG_Rv	CCTGAATAAGCAGATCCATGG
SOX2_Fw	TGGACAGTTACGCGCACAT
SOX2_Rv	CGAGTAGGACATGCTGTAGGT
EOMES_Fw	ATCATTACGAAACAGGGCAGGC
EOMES_Rv	CGGGGTTGGTATTTGTGTAAGG
SOX17_Fw	CGCACGGAATTTGAACAGTA
SOX17_Rv	GGATCAGGGACCTGTCACAC
PAX6_Fw	CTTTGCTTGGGAAATCCGAG
PAX6_Rv	AGCCAGGTTGCGAAGAACTC
SOX1	Quantitect primers (qiagen)
